# Supplementary material for: Flowable Bulk-Fill Materials Compared to Nano Ceramic Composites for Class I Cavities Restorations in Primary Molars: A Two-Year Prospective Case-Control Study
Source: Dent J (Basel). 2019 Sep 25;7(4):94. doi: 10.3390/dj7040094 (PMC6960826; doi:10.3390/dj7040094)
Supplement: Supplementary file 1 [file dentistry-07-00094-s001.zip]

Archive with 2 entries (2 files):
- Supplement 1.pdf
- Supplement 2.pdf
